# Supplementary material for: MetaBinG2: a fast and accurate metagenomic sequence classification system for samples with many unknown organisms
Source: Biol Direct. 2018 Aug 22;13:15. doi: 10.1186/s13062-018-0220-y (PMC6104016; doi:10.1186/s13062-018-0220-y)
Supplement: Supplementary file 2 — Sequence classification results of MetaSUB data from Boston. (XLSX 71 kb) [file 13062_2018_220_MOESM2_ESM.xlsx]

## Sheet: Sheet1
sample	SRR3438907	SRR3438908	SRR3438946	SRR3438947	SRR3438948	SRR3438949	SRR3438950	SRR3438951	SRR3438952	SRR3438953	SRR3438954	SRR3438955	SRR3438956	SRR3438957	SRR3438958	SRR3438959	SRR3438960	SRR3438961	SRR3438962	SRR3438963	SRR3438964	SRR3438965	SRR3438966	SRR3438967	SRR3438968	SRR3438969	SRR3438970	SRR3438971	SRR3438972	SRR3438973	SRR3438975	SRR3438976	SRR3438977	SRR3438978	SRR3438979	SRR3438980	SRR3438981	SRR3438982	SRR3438983	SRR3438984	SRR3438985	SRR3438986	SRR3438987	SRR3438988	SRR3438989	SRR3498906	SRR3545878	SRR3545879	SRR3545880
Actinobacteria;Actinobacteria;Actinomycetales;Actinomycetaceae;Actinomyces;Actinomyces oris	0	0	0	0	0	0	0	0	0	0	0	0	0	0	0	0	0	0	0	0	0	0	0	0	0	0	0	0	0	0	0	0	0	0	0	0	0	0	0	0	0	0	0	0	0	0	0	0	0
Actinobacteria;Actinobacteria;Actinomycetales;Actinomycetaceae;Actinomyces;Actinomyces sp. Marseille-P2985	0	0	0	0	0	0	0	0	0	0	0	0	0	0	0	0	0	0	0	0	0	0	0	0	0	0	0	0	0	0	0	0	0	0	0	0	0	0	0	0	0	0	0	0	0	0	0	0.012534	0
Actinobacteria;Actinobacteria;Actinomycetales;Actinomycetaceae;Actinotignum;Actinotignum schaalii	0	0	0	0	0	0	0	0	0	0	0	0	0	0	0	0	0	0	0	0	0	0	0	0	0	0	0	0.0302009	0	0	0	0	0	0	0	0	0	0	0	0.0266633	0	0	0	0	0	0	0	0	0
Actinobacteria;Actinobacteria;Actinomycetales;Actinomycetaceae;Mobiluncus;Mobiluncus curtisii	0	0	0	0	0	0	0	0	0	0	0	0	0	0	0	0	0	0	0	0	0	0	0	0	0	0	0	0	0	0	0	0	0	0	0	0	0	0	0	0	0	0	0	0	0	0	0	0	0
Actinobacteria;Actinobacteria;Bifidobacteriales;Bifidobacteriaceae;Bifidobacterium;Bifidobacterium asteroides	0	0	0	0	0	0	0	0	0	0	0	0	0	0	0	0	0	0	0	0	0	0	0	0	0	0	0	0	0	0	0	0	0	0	0	0	0	0	0	0	0	0	0	0	0	0	0	0	0
Actinobacteria;Actinobacteria;Bifidobacteriales;Bifidobacteriaceae;Scardovia;Scardovia inopinata	0	0	0	0	0	0	0	0	0	0	0	0	0	0	0	0	0	0	0	0	0	0	0	0	0	0	0	0	0	0	0	0	0	0	0	0	0	0	0	0	0	0	0	0	0	0	0	0	0
Actinobacteria;Actinobacteria;Corynebacteriales;Corynebacteriaceae;Corynebacterium;Corynebacterium crudilactis	0.00875809	0.302635	0.231248	0.362889	0.300077	0.278523	0.199252	0.150301	0.359096	0.125234	0.361259	0.0739912	0.424984	0.350434	0.106229	0.271059	0.249495	0.21627	0.329884	0.305128	0.423809	0.356934	0.284445	0.343397	0.385019	0.0682263	0.298376	0.284621	0.0879929	0.370981	0.349653	0.386001	0.177329	0.252727	0.229914	0.405677	0.187365	0.644653	0.239332	0.239134	0.351917	0.223366	0.391373	0.0980102	0.392875	0.298518	0.106229	0.132146	0.405656
Actinobacteria;Actinobacteria;Corynebacteriales;Corynebacteriaceae;Corynebacterium;Corynebacterium kutscheri	0	0	0	0	0	0	0	0	0	0	0	0	0	0	0	0	0	0	0	0	0	0	0	0	0	0	0	0	0	0	0	0	0	0	0	0	0	0	0.169704	0	0	0	0	0	0	0	0	0	0
Actinobacteria;Actinobacteria;Corynebacteriales;Corynebacteriaceae;Corynebacterium;Corynebacterium phocae	0.012861	0.0641255	0	0	0.0136704	0	0	0	0.0281971	0.0443006	0	0	0	0.0320165	0	0.00226674	0	0	0	0	0	0	0	0.0283143	0	0.0129888	0	0	0.0361099	0.0680564	0	0	0	0	0.0129715	0	0.00181012	0	0	0	0	0	0	0	0	0.109421	0	0.145068	0
Actinobacteria;Actinobacteria;Corynebacteriales;Corynebacteriaceae;Corynebacterium;Corynebacterium stationis	0	0	0	0	0	0	0	0	0	0	0	0	0.295309	0	0	0	0	0	0	0	0	0	0	0	0	0	0.0982659	0	0	0	0	0	0	0	0	0	0	0	0	0	0	0	0	0	0	0	0	0	0
Actinobacteria;Actinobacteria;Geodermatophilales;Geodermatophilaceae;Modestobacter;Modestobacter marinus	0	0	0	0	0	0	0	0	0	0	0	0	0	0	0	0	0	0	0	0	0	0	0	0	0	0	0	0	0	0	0	0	0	0	0	0	0	0	0	0	0	0	0	0	0	0	0	0	0
Actinobacteria;Actinobacteria;Kineosporiales;Kineosporiaceae;Kineococcus;Kineococcus radiotolerans	0	0	0	0	0	0	0	0	0	0	0	0	0	0	0	0	0	0	0	0	0	0	0	0	0	0	0	0	0	0	0	0	0	0	0	0	0	0	0	0	0	0	0	0	0	0	0	0	0
Actinobacteria;Actinobacteria;Micrococcales;Jonesiaceae;Jonesia;Jonesia denitrificans	0	0	0	0	0	0	0	0	0	0	0	0	0	0	0	0	0	0	0	0	0	0	0	0	0	0	0	0	0	0	0	0	0	0	0	0	0	0	0	0	0	0	0	0	0	0	0	0	0
Actinobacteria;Actinobacteria;Micrococcales;Microbacteriaceae;Leifsonia;Leifsonia xyli	0	0	0	0	0	0	0	0	0	0	0	0	0	0	0	0	0	0	0	0	0	0	0	0	0	0	0	0	0	0	0	0	0	0	0	0	0	0	0	0	0	0	0	0	0	0	0	0	0
Actinobacteria;Actinobacteria;Micrococcales;Micrococcaceae;Kocuria;Kocuria rhizophila	0	0	0	0	0	0	0	0	0	0	0	0	0	0	0	0	0	0	0	0	0	0	0	0	0	0	0	0	0	0	0	0	0	0	0	0	0	0	0	0	0	0	0	0	0	0	0	0	0
Actinobacteria;Actinobacteria;Micrococcales;Micrococcaceae;Rothia;Rothia dentocariosa	0	0	0	0	0	0	0	0	0	0	0	0	0	0	0	0	0	0	0	0.0258915	0	0	0	0.0105531	0	0	0	0	0.0246345	0	0	0	0	0	0	0	0	0	0.0790074	0	0	0	0	0	0	0	0	0	0
Actinobacteria;Actinobacteria;Propionibacteriales;Nocardioidaceae;Pimelobacter;Pimelobacter simplex	0	0	0	0	0	0	0	0	0	0	0	0	0	0	0	0	0	0	0	0	0	0	0	0	0	0	0	0	0	0	0	0	0	0	0	0	0	0	0	0	0	0	0	0	0	0	0	0	0
Actinobacteria;Actinobacteria;Propionibacteriales;Propionibacteriaceae;Cutibacterium;Cutibacterium avidum	0	0	0	0	0	0	0	0	0	0	0	0	0	0	0	0	0	0	0	0	0	0	0	0	0	0	0	0	0	0	0	0	0	0	0	0	0	0	0	0	0	0	0	0	0	0	0	0	0
Actinobacteria;Actinobacteria;Propionibacteriales;Propionibacteriaceae;Propionibacterium;Propionibacterium sp. oral taxon 193	0	0	0	0	0	0	0	0	0	0	0	0	0	0	0	0	0	0	0	0	0	0	0	0	0	0	0	0	0	0	0	0	0	0	0	0	0	0	0	0	0	0	0	0	0	0	0	0	0
Actinobacteria;Actinobacteria;Propionibacteriales;Propionibacteriaceae;Propionimicrobium;Propionimicrobium sp. Marseille-P3275	0	0	0	0	0	0	0	0	0	0	0	0	0	0	0	0	0	0	0	0	0	0	0	0	0	0	0	0	0	0	0	0	0	0	0	0	0	0	0	0	0	0	0	0	0	0	0	0	0
Actinobacteria;Coriobacteriia;Coriobacteriales;Atopobiaceae;Olsenella;Olsenella sp. oral taxon 807	0	0	0	0	0	0	0	0	0	0	0	0	0	0	0	0	0	0	0	0	0	0	0	0	0	0	0	0	0	0	0	0	0	0	0	0	0	0	0	0	0	0	0	0	0	0	0	0	0
Actinobacteria;Coriobacteriia;Coriobacteriales;Coriobacteriaceae;Coriobacterium;Coriobacterium glomerans	0	0	0	0	0	0	0	0	0	0	0	0	0	0	0	0	0	0	0	0	0	0	0	0	0	0	0	0	0	0	0	0	0	0	0	0	0	0	0	0	0	0	0	0	0	0	0	0	0
Actinobacteria;Thermoleophilia;Solirubrobacterales;Conexibacteraceae;Conexibacter;Conexibacter woesei	0	0	0	0	0	0	0	0	0	0	0	0	0	0	0	0	0	0	0	0	0	0	0	0	0	0	0	0	0	0	0	0	0	0	0	0	0	0	0	0	0	0	0	0	0	0	0	0	0
Apicomplexa;Coccidia;Eucoccidiorida;Sarcocystidae;Neospora;Neospora caninum	0	0	0	0	0	0	0	0	0	0	0	0	0	0	0	0	0	0	0	0	0	0	0	0	0	0	0	0	0	0	0	0	0	0	0	0	0	0	0	0	0	0	0	0	0	0	0	0	0
Apicomplexa;Coccidia;Eucoccidiorida;Sarcocystidae;Toxoplasma;Toxoplasma gondii	0.0321919	0.0230667	0.0276902	0	0.096389	0.0515187	0.0546377	0.0987116	0.00642828	0.0241949	0	0.0875734	0.0298622	0.00866774	0.106672	0	0.0444028	0.0155107	0.00348309	0.0351241	0	0.0537588	0.0374563	0.0223239	0	0.0835894	0	0.0569177	0.027603	0.0104618	0.00897567	0	0.0752699	0	0	0	0.076568	0.0114212	0	0	0	0	0.00993727	0.0299034	0.0668226	0	0.106672	0	0
Aquificae;Aquificae;Aquificales;Aquificaceae;Aquifex;Aquifex aeolicus	0	0	0	0	0	0	0	0	0	0	0.00122599	0	0	0	0	0	0	0	0	0	0	0	0	0	0	0	0	0	0	0	0	0	0	0	0	0	0	0	0.0485874	0	0	0	0	0	0	0	0	0	0
Aquificae;Aquificae;Aquificales;Aquificaceae;Thermocrinis;Thermocrinis albus	0	0	0	0	0	0	0	0	0	0	0	0	0	0	0	0	0	0	0	0	0	0	0	0	0	0	0	0	0	0	0	0	0	0	0	0	0	0	0	0	0	0	0	0	0	0	0	0	0
Arthropoda;Insecta;Hymenoptera;Pteromalidae;Nasonia;Nasonia vitripennis	0	0	0	0	0	0	0	0	0	0	0	0	0	0	0	0	0	0	0	0	0	0	0	0	0	0	0	0	0	0	0	0	0	0	0	0	0	0	0	0	0	0	0	0	0	0	0	0	0
Ascomycota;Dothideomycetes;Capnodiales;Mycosphaerellaceae;Zymoseptoria;Zymoseptoria tritici	0	0	0	0	0	0	0	0	0	0	0	0	0	0	0	0	0	0	0	0	0	0	0	0	0	0	0	0	0	0	0	0	0	0	0	0	0	0	0	0	0	0	0	0	0	0	0	0	0
Ascomycota;Eurotiomycetes;Eurotiales;Aspergillaceae;Aspergillus;Aspergillus fumigatus	0.0761401	0.0577245	0.00262881	0	0	0.0267539	0.195851	0	0	0.156245	0.0979771	0	0	0	0	0.0443112	0	0.0100591	0	0.0342544	0	0.0429935	0	0	0.0228731	0.0117668	0.0717038	0	0.025432	0	0	0	0.0811675	0.294698	0	0	0	0	0.120272	0.176279	0.051278	0.329385	0	0.101933	0	0	0	0	0
Ascomycota;Saccharomycetes;Saccharomycetales;Dipodascaceae;Yarrowia;Yarrowia lipolytica	0	0	0	0	0	0	0	0	0	0.0287954	0.0138946	0	0	0	0	0	0	0.0226505	0	0	0	0	0.00163191	0	0	0	0.00247729	0	0	0	0	0	0	0.177848	0	0	0	0	0.0102527	0.0226513	0	0.135855	0	0	0	0	0	0	0
Ascomycota;Saccharomycetes;Saccharomycetales;Trichomonascaceae;Sugiyamaella;Sugiyamaella lignohabitans	0	0	0	0	0	0	0	0	0	0	0	0	0	0	0	0	0	0	0	0	0	0	0	0	0	0	0	0	0	0	0	0	0	0	0	0	0	0	0	0	0	0	0	0	0	0	0	0	0
Ascomycota;Sordariomycetes;Glomerellales;Glomerellaceae;Colletotrichum;Colletotrichum higginsianum	0	0	0	0	0	0	0	0	0	0	0	0	0	0	0	0	0	0	0	0	0	0	0	0	0	0	0	0	0	0	0	0	0	0	0	0	0	0	0	0	0	0	0	0	0	0	0	0	0
Bacillariophyta;Coscinodiscophyceae;Thalassiosirales;Thalassiosiraceae;Thalassiosira;Thalassiosira pseudonana	0	0	0	0	0	0	0	0	0	0	0	0	0	0	0	0	0	0	0	0	0	0	0	0	0	0	0	0	0	0	0	0	0	0	0	0	0	0	0	0	0	0	0	0	0	0	0	0	0
Bacteroidetes;Bacteroidia;Bacteroidales;Porphyromonadaceae;Porphyromonas;Porphyromonas asaccharolytica	0	0	0	0	0	0	0	0	0	0	0	0	0	0	0	0	0	0	0	0	0	0	0	0	0	0	0	0	0	0	0	0	0	0	0	0	0	0	0	0	0	0	0	0	0	0	0	0	0
Bacteroidetes;Bacteroidia;Bacteroidales;Porphyromonadaceae;Porphyromonas;Porphyromonas gingivalis	0	0	0	0	0	0	0	0	0	0	0	0	0	0	0	0	0	0	0	0	0	0	0	0	0	0	0	0	0	0	0	0	0	0	0	0	0	0	0	0	0	0	0	0	0	0	0	0	0
Bacteroidetes;Bacteroidia;Bacteroidales;Porphyromonadaceae;Tannerella;Tannerella sp. oral taxon HOT-286	0	0	0	0	0	0	0	0	0	0	0	0	0	0	0	0	0	0	0	0	0	0	0	0	0	0	0	0	0	0	0	0	0	0	0	0	0	0	0	0	0	0	0	0	0	0	0	0	0
Bacteroidetes;Cytophagia;Cytophagales;Cytophagaceae;Leadbetterella;Leadbetterella byssophila	0	0.0482671	0	0.0763891	0.0250967	0.0762835	0	0.0123649	0.0726764	0	0.0370862	0	0	0.0791202	0	0	0	0	0.0540888	0.0212752	0	0.038166	0	0.0529056	0	0	0	0	0	0.0736225	0.0134256	0.0646802	0	0	0	0.0546628	0	0	0.0116892	0.0107823	0	0.0167321	0.0726717	0	0.0155924	0	0	0	0.0546857
Bacteroidetes;Flavobacteriia;Flavobacteriales;Crocinitomicaceae;Fluviicola;Fluviicola taffensis	0	0	0	0	0	0	0	0	0	0	0	0	0	0	0	0	0	0	0	0	0	0	0	0	0	0	0	0	0	0	0	0	0	0	0	0	0	0	0	0	0	0	0	0	0	0	0	0	0
Basidiomycota;Tremellomycetes;Tremellales;Cryptococcaceae;Cryptococcus;Cryptococcus neoformans	0	0	0	0	0	0	0	0	0	0.00732663	0	0	0	0	0	0	0	0	0	0	0	0	0	0	0	0	0	0	0	0	0	0	0	0.0253529	0	0	0	0	0	0	0	0.0181387	0	0	0	0	0	0	0
Chlorobi;Chlorobia;Chlorobiales;Chlorobiaceae;Pelodictyon;Pelodictyon phaeoclathratiforme	0	0	0	0	0	0	0.0260152	0	0	0	0	0	0	0	0	0	0	0	0	0	0	0.0322961	0	0	0	0	0	0	0	0	0	0	0	0	0	0	0	0	0	0	0	0	0	0	0	0	0	0	0
Chloroflexi;Anaerolineae;Anaerolineales;Anaerolineaceae;Anaerolinea;Anaerolinea thermophila	0	0	0	0	0	0	0	0	0	0	0	0	0	0	0	0	0	0	0	0	0	0	0	0	0	0	0	0	0	0	0	0	0	0	0	0	0	0	0	0	0.0177316	0	0	0	0	0.0250676	0	0.00937689	0
Chordata;Actinopteri;Esociformes;Esocidae;Esox;Esox lucius	0	0	0	0	0	0	0	0	0	0	0	0	0	0	0	0	0	0	0	0	0	0	0	0	0	0	0	0	0	0	0	0	0	0	0	0	0	0	0	0	0	0	0	0	0	0	0	0	0
Chordata;Actinopteri;Tetraodontiformes;Tetraodontidae;Takifugu;Takifugu rubripes	0	0	0	0	0	0	0	0	0	0	0	0	0	0	0	0	0	0	0	0	0	0	0	0	0	0	0	0	0	0	0	0	0	0	0	0	0	0	0	0	0	0	0	0	0	0	0	0	0
Chordata;Aves;Passeriformes;Paridae;Parus;Parus major	0	0	0	0	0	0	0	0	0	0	0	0	0	0	0	0	0	0	0	0	0	0	0	0	0	0	0	0	0	0	0	0	0	0	0	0	0	0	0	0	0	0	0	0	0	0	0	0	0
Chordata;Mammalia;Carnivora;Felidae;Felis;Felis catus	0	0	0	0	0	0	0	0	0	0	0	0	0	0	0	0	0	0	0	0	0	0	0	0	0	0	0	0	0	0	0	0	0	0	0	0	0	0	0	0	0	0	0	0	0	0	0	0	0
Chordata;Mammalia;Didelphimorphia;Didelphidae;Monodelphis;Monodelphis domestica	0	0	0	0	0	0	0	0	0	0	0	0	0	0	0	0	0	0	0	0	0	0	0	0	0	0	0	0	0	0	0	0	0	0	0	0	0	0	0	0	0	0	0	0	0	0	0	0	0
Chordata;Mammalia;Monotremata;Ornithorhynchidae;Ornithorhynchus;Ornithorhynchus anatinus	0	0	0	0	0	0	0	0	0	0	0	0	0	0	0	0	0	0	0	0	0	0	0	0	0	0	0	0	0	0	0	0	0	0	0	0	0	0	0	0	0	0	0	0	0	0	0	0	0
Chordata;Mammalia;Perissodactyla;Equidae;Equus;Equus caballus	0	0	0	0	0	0	0	0	0	0	0	0	0	0	0	0	0	0	0	0	0	0	0	0	0	0	0	0	0	0	0	0	0	0	0	0	0	0	0	0	0	0	0	0	0	0	0	0	0
Chordata;Mammalia;Rodentia;Cricetidae;Microtus;Microtus ochrogaster	0	0	0	0	0	0	0	0	0	0	0	0	0	0	0	0	0	0	0	0	0	0	0	0	0	0	0	0	0	0	0	0	0	0	0	0	0	0	0	0	0	0	0	0	0	0	0	0	0
Chordata;other-phylum-Chordata;other-phylum-Chordata;other-phylum-Chordata;other-phylum-Chordata;other-phylum-Chordata	0	0	0	0	0	0	0	0	0	0	0	0	0	0	0	0	0	0	0	0	0	0	0	0	0	0	0	0	0	0	0	0	0	0	0	0	0	0	0	0	0	0	0	0	0	0	0	0	0
Crenarchaeota;Thermoprotei;Sulfolobales;Sulfolobaceae;Sulfolobus;Sulfolobus acidocaldarius	0	0	0	0	0	0	0	0	0	0	0	0	0	0	0	0.00855513	0	0	0	0	0	0	0	0	0	0	0	0	0.0157288	0	0	0	0	0	0	0	0	0	0	0	0	0	0	0	0	0	0	0	0
Crenarchaeota;Thermoprotei;Thermoproteales;Thermofilaceae;Thermofilum;Thermofilum carboxyditrophus	0	0	0	0	0	0	0	0	0	0	0	0	0	0	0	0	0	0	0	0	0	0	0	0	0	0	0	0	0	0	0	0	0	0	0	0	0	0	0	0	0	0	0	0	0	0	0	0	0
Crenarchaeota;Thermoprotei;Thermoproteales;Thermoproteaceae;Pyrobaculum;Pyrobaculum islandicum	0	0	0	0	0	0	0	0	0	0	0	0	0	0	0	0	0	0	0	0	0	0	0	0	0	0	0	0	0	0	0	0	0	0	0	0	0	0	0	0	0	0	0	0	0	0	0	0	0
Euryarchaeota;Halobacteria;Halobacteriales;Halobacteriaceae;Haloarcula;Haloarcula sp. CBA1115	0	0	0	0	0	0	0	0	0	0	0	0	0	0	0	0	0	0	0	0	0	0	0	0	0	0	0	0	0	0	0	0	0	0	0	0	0	0	0	0	0	0	0	0	0	0	0	0	0
Euryarchaeota;Halobacteria;Haloferacales;Haloferacaceae;Haloferax;Haloferax mediterranei	0	0	0	0	0	0	0	0	0	0	0	0	0	0	0	0	0	0	0	0	0	0	0	0	0	0	0	0	0	0	0	0	0	0	0	0	0	0	0	0	0	0	0	0	0	0	0	0	0
Euryarchaeota;Halobacteria;Natrialbales;Natrialbaceae;Natrialba;Natrialba magadii	0	0	0	0	0	0	0	0	0	0	0	0	0	0	0	0	0	0	0	0	0	0	0	0	0	0	0	0	0	0	0	0	0	0	0	0	0	0	0	0	0	0	0	0	0	0	0	0	0
Firmicutes;Bacilli;Bacillales;Bacillaceae;Salimicrobium;Salimicrobium jeotgali	0	0	0	0	0	0	0	0	0	0	0	0	0	0	0	0	0	0	0	0	0	0	0	0	0	0	0	0	0	0	0	0	0	0	0	0	0	0	0	0	0	0	0	0	0	0	0	0	0
Firmicutes;Bacilli;Bacillales;Paenibacillaceae;Paenibacillus;Paenibacillus mucilaginosus	0	0	0	0	0	0	0	0	0	0	0	0	0	0	0	0	0	0	0	0	0	0	0	0	0	0	0	0	0	0	0	0	0	0	0	0	0	0	0	0	0	0	0	0	0	0	0	0	0
Firmicutes;Bacilli;Bacillales;Paenibacillaceae;Paenibacillus;Paenibacillus sp. FSL R5-0345	0.387486	0	0	0	0	0	0	0	0	0	0	0	0	0	0	0	0.211981	0	0.00593135	0	0	0	0	0	0	0	0	0	0.15113	0	0	0	0	0	0.215619	0	0	0	0.0811481	0	0	0	0	0	0	0	0	0	0
Firmicutes;Bacilli;Lactobacillales;Lactobacillaceae;Lactobacillus;Lactobacillus curieae	0	0	0	0	0	0	0	0	0.00376689	0	0	0	0	0	0	0	0	0	0	0	0	0	0	0	0	0	0	0	0	0	0	0	0	0	0	0	0	0	0	0	0	0	0	0	0	0	0	0	0
Firmicutes;Clostridia;Clostridiales;Eubacteriaceae;Eubacterium;Eubacterium sp. Marseille-P3177	0	0	0	0	0	0	0	0	0	0	0	0	0	0	0	0	0	0	0	0	0	0	0	0	0	0	0	0	0	0	0	0	0	0	0	0	0	0	0	0	0	0	0	0	0	0	0	0	0
Firmicutes;Clostridia;Clostridiales;Eubacteriaceae;Eubacterium;[Eubacterium] eligens	0	0	0	0	0	0	0	0	0	0	0	0	0	0	0	0	0	0	0	0	0	0	0	0	0	0	0	0	0	0	0	0	0	0	0	0	0	0	0	0	0	0	0	0	0	0	0	0	0
Firmicutes;Clostridia;Clostridiales;Syntrophomonadaceae;Syntrophothermus;Syntrophothermus lipocalidus	0	0.0107837	0	0	0	0	0	0	0	0	0	0.00432573	0.0539152	0	0	0	0	0	0	0	0	0	0.0342961	0	0	0	0	0.00494937	0	0	0.00709704	0	0.00579768	0	0	0	0	0	0	0.0933634	0	0	0.0092287	0	0	0	0	0	0
Firmicutes;Clostridia;Thermoanaerobacterales;Thermoanaerobacteraceae;Thermacetogenium;Thermacetogenium phaeum	0	0	0	0	0	0	0	0	0	0	0	0	0	0	0.00211164	0	0	0	0	0	0	0	0	0	0	0.00363128	0	0	0	0	0	0	0	0	0	0	0	0	0	0	0	0	0	0	0	0	0.00211164	0	0
Firmicutes;Clostridia;Thermoanaerobacterales;Thermodesulfobiaceae;Coprothermobacter;Coprothermobacter proteolyticus	0	0	0	0.00637201	0.00214083	0	0	0	0.0200901	0	0.0308541	0	0	0	0	0	0	0	0	0.0897839	0	0	0	0.0877841	0	0	0	0.0278727	0	0.0291091	0	0	0	0	0	0	0	0	0	0	0	0.00844007	0	0	0	0	0	0	0
Proteobacteria;Alphaproteobacteria;Rickettsiales;Anaplasmataceae;Anaplasma;Anaplasma centrale	0.0526274	0.00461334	0	0	0.0863296	0	0	0	0.106456	0.121827	0.0895995	0	0.0162754	0.157577	0.00262253	0	0.132085	0	0.0114589	0.00403091	0	0	0.0695765	0	0	0.0445531	0.0104597	0.0133991	0	0	0.169579	0.188383	0.040084	0	0	0	0.0972939	0	0	0.212638	0.0415335	0	0	0.252246	0.0753455	0.00998368	0.00262253	0	0
Proteobacteria;Alphaproteobacteria;Rickettsiales;Anaplasmataceae;Anaplasma;Anaplasma marginale	0	0.0488438	0.0515247	0	0	0	0.0835152	0	0	0	0	0	0	0	0	0.12606	0.0580307	0.10752	0.0437658	0.0405767	0.0798802	0	0	0	0.0100434	0	0	0	0.196234	0.00947956	0	0	0.0113954	0	0.227267	0.0564112	0	0.0556323	0	0	0	0.00214703	0	0	0	0.115822	0	0.174068	0.0564083
Proteobacteria;Alphaproteobacteria;Rickettsiales;Anaplasmataceae;Anaplasma;Anaplasma phagocytophilum	0	0	0	0	0.0704669	0	0	0	0	0	0	0	0.0340391	0	0	0	0	0	0	0.0330501	0	0	0.0407978	0.0066342	0	0	0	0	0	0	0	0	0	0	0	0	0	0	0	0	0.015655	0	0	0	0.0155924	0	0	0	0
Proteobacteria;Betaproteobacteria;Nitrosomonadales;Nitrosomonadaceae;Nitrosospira;Nitrosospira briensis	0	0	0	0	0	0	0	0	0	0	0	0	0	0	0	0	0	0	0	0	0	0	0	0	0	0	0	0	0	0	0	0	0	0	0	0	0	0	0	0	0	0	0	0	0	0	0	0	0
Proteobacteria;Deltaproteobacteria;Myxococcales;Cystobacteraceae;Archangium;Archangium gephyra	0	0	0	0	0	0	0	0	0	0	0	0	0	0	0	0	0	0	0	0	0	0	0	0	0	0	0	0	0	0	0	0	0	0	0	0	0	0	0	0	0	0	0	0	0	0	0	0	0
Proteobacteria;Deltaproteobacteria;Myxococcales;Polyangiaceae;Pajaroellobacter;Pajaroellobacter abortibovis	0	0	0.0285226	0.110438	0.0052618	0	0	0	0	0	0	0	0	0	0	0.0467242	0	0.01435	0.019788	0	0.0355737	0	0.19355	0	0.0804121	0	0.00412882	0	0	0	0.104662	0	0	0	0	0.0615278	0	0	0.0993156	0	0.00495208	0	0.0446054	0.0523024	0.0294405	0	0	0.00255218	0.0615246
Proteobacteria;Gammaproteobacteria;Alteromonadales;Alteromonadaceae;Alteromonas;Alteromonas australica	0	0	0	0	0	0	0	0	0	0	0	0	0	0	0	0	0	0.058807	0.0116103	0	0	0	0	0	0	0	0.0423892	0	0	0	0	0	0	0	0	0	0	0	0	0	0	0	0	0	0	0	0	0	0
Proteobacteria;Gammaproteobacteria;Alteromonadales;Alteromonadaceae;Alteromonas;Alteromonas macleodii	0	0	0	0	0	0	0	0	0	0	0	0	0	0	0	0	0	0	0	0	0	0	0	0	0	0	0	0.00576341	0	0	0	0	0	0	0	0	0	0	0	0	0	0	0	0	0	0	0	0	0
Proteobacteria;Gammaproteobacteria;Alteromonadales;Alteromonadaceae;Alteromonas;Alteromonas mediterranea	0	0	0	0.0311554	0	0	0	0	0	0	0	0	0	0	0	0	0	0	0	0	0.00922621	0	0	0	0.0157455	0	0	0	0	0	0	0	0	0	0	0	0	0	0	0	0	0	0	0	0	0	0	0.00269397	0
Proteobacteria;Gammaproteobacteria;Alteromonadales;Alteromonadaceae;Alteromonas;Alteromonas sp. RW2A1	0	0	0	0	0	0	0	0	0	0	0	0	0	0	0	0.015136	0	0.00513506	0	0	0	0	0	0	0	0	0	0	0	0	0	0	0	0	0	0	0	0	0	0	0	0	0	0	0	0	0	0	0
Proteobacteria;Gammaproteobacteria;Alteromonadales;Shewanellaceae;Shewanella;Shewanella baltica	0	0	0	0	0	0	0	0	0	0	0	0	0	0	0	0	0	0	0	0	0	0	0	0	0	0	0	0	0	0	0	0.0110182	0	0	0	0	0	0	0	0	0	0	0	0	0	0	0	0	0
Proteobacteria;Gammaproteobacteria;Alteromonadales;Shewanellaceae;Shewanella;Shewanella violacea	0	0	0	0	0	0	0	0	0	0	0	0	0	0	0	0	0	0	0	0	0	0	0	0	0	0	0	0	0	0	0	0	0.0054978	0	0	0	0	0	0	0	0	0	0	0	0	0	0	0	0
Proteobacteria;Gammaproteobacteria;Cellvibrionales;Cellvibrionaceae;Teredinibacter;Teredinibacter turnerae	0.0825312	0	0.0396074	0	0	0	0	0	0	0.243483	0.201063	0	0.0781122	0	0	0.0479672	0	0.00175858	0.0800101	0	0	0	0	0	0.115467	0.0486383	0.229562	0	0.0540097	0	0	0	0.141943	0.00212455	0.106552	0.123184	0	0.0887906	0	0.0214811	0.217891	0.121493	0.1006	0.012166	0	0	0	0	0.123178
Proteobacteria;Gammaproteobacteria;Cellvibrionales;Halieaceae;Halioglobus;Halioglobus pacificus	0.0762979	0.153855	0.378023	0.193784	0.135904	0.271983	0.0998385	0.0759819	0.283827	0.0379963	0.166939	0	0.067406	0.299538	0.0180171	0.202471	0.176937	0.090778	0.230666	0.261407	0.271209	0.137275	0.119	0.328953	0.226268	0.00761173	0.217589	0.15628	0.0695614	0.310814	0.175728	0.199584	0.147741	0.134932	0.09636	0.240686	0.148864	0.0468822	0.0873447	0.0646105	0.297444	0.14437	0.190225	0.121376	0.198591	0.218774	0.0180171	0.232409	0.240674
Proteobacteria;Gammaproteobacteria;Cellvibrionales;Microbulbiferaceae;Microbulbifer;Microbulbifer agarilyticus	0	0	0	0	0	0	0	0	0	0	0	0.113195	0	0	0	0	0	0	0	0	0	0	0	0	0	0	0	0	0	0	0	0	0	0	0	0	0	0	0	0	0	0	0	0	0	0	0	0	0
Proteobacteria;Gammaproteobacteria;Cellvibrionales;Microbulbiferaceae;Microbulbifer;Microbulbifer thermotolerans	0.257141	0.196528	0.10616	0.0700171	0.169899	0.257611	0.291014	0.563331	0.084987	0.185892	0	0.58963	0	0.0725788	0.670311	0.0657356	0.084912	0.0232836	0.104038	0.143641	0.0419999	0.255694	0.193369	0.0934386	0.104516	0.678457	0	0.308847	0.210013	0.11943	0.10397	0.0586339	0.216813	0.038289	0.0309729	0	0.375636	0.15262	0.0532913	0	0	0	0.0757306	0.110119	0.0609028	0	0.670311	0	0
Proteobacteria;Gammaproteobacteria;Chromatiales;Chromatiaceae;Nitrosococcus;Nitrosococcus halophilus	0.0139656	0	0	0	0.0417849	0.0326136	0.0111372	0.056889	0.00148765	0	0	0.0820679	0	0	0.0929464	0	0	0	0	0	0	0.00457811	0	0	0	0.0404679	0	0.102569	0.0178999	0.00449032	0	0	0	0	0	0.057851	0.0700697	0	0	0	0	0	0	0	0	0.0287416	0.0929464	0.00221189	0.0578738
Proteobacteria;Gammaproteobacteria;Chromatiales;Chromatiaceae;Nitrosococcus;Nitrosococcus oceani	0	0	0	0	0	0	0	0	0	0	0	0	0	0	0	0	0	0.0995709	0	0	0	0	0	0	0	0	0	0	0	0	0	0	0	0	0.00648577	0	0	0	0	0	0	0	0	0	0	0	0	0	0
Proteobacteria;Gammaproteobacteria;Enterobacterales;Hafniaceae;Hafnia;Hafnia alvei	0	0	0	0.00611712	0	0	0	0	0	0	0	0	0	0	0	0	0	0.0353475	0	0	0	0	0	0	0	0	0	0	0	0	0	0	0	0	0	0	0	0	0	0	0	0	0	0	0.00182352	0.0926201	0	0.0589459	0
Proteobacteria;Gammaproteobacteria;Oceanospirillales;Alcanivoracaceae;Alcanivorax;Alcanivorax sp. NBRC 101098	0	0	0	0	0	0	0	0	0	0	0	0	0	0	0	0	0	0	0	0	0	0	0	0	0	0	0	0	0	0	0	0	0	0	0	0	0	0	0	0.0682046	0	0	0	0	0	0	0	0	0
Proteobacteria;Gammaproteobacteria;Oceanospirillales;Hahellaceae;Hahella;Hahella chejuensis	0	0	0	0	0	0	0	0	0	0	0	0	0	0	0	0	0	0	0	0	0	0	0	0	0	0	0	0	0	0	0	0	0	0	0	0	0	0	0	0	0	0	0	0.0446845	0	0	0	0	0
Proteobacteria;Gammaproteobacteria;Pseudomonadales;Pseudomonadaceae;Pseudomonas;Pseudomonas agarici	0	0	0	0	0	0	0	0	0	0	0	0	0	0	0	0	0	0	0	0	0	0	0	0	0	0	0	0	0	0	0	0	0.0138944	0	0	0	0	0	0	0	0	0	0	0.0563388	0	0	0	0	0
Proteobacteria;Gammaproteobacteria;Vibrionales;Vibrionaceae;Vibrio;Vibrio cholerae	0	0.0843089	0.133807	0.140439	0.0186742	0	0.0379176	0.0292238	0.0329739	0.0247061	0	0	0	0	0	0.11809	0	0.298959	0.105275	0.00555295	0.137877	0.0783038	0.00554332	0	0.037193	0	0	0	0	0	0.0668431	0.0910026	0.0826669	0.0740286	0	0	0.0348991	0	0	0.0640254	0	0	0.104955	0.12058	0.142987	0	0	0	0
Proteobacteria;Gammaproteobacteria;Vibrionales;Vibrionaceae;Vibrio;Vibrio mimicus	0	0	0	0	0	0	0	0	0	0	0	0	0	0	0	0	0	0	0	0	0	0	0	0	0	0	0	0	0	0	0	0	0	0	0	0	0	0	0	0	0	0	0	0	0	0	0	0	0
Proteobacteria;other-phylum-Proteobacteria;other-phylum-Proteobacteria;other-phylum-Proteobacteria;other-phylum-Proteobacteria;other-phylum-Proteobacteria	0	0	0	0	0	0	0	0	0	0	0	0	0	0	0	0	0	0	0	0	0	0	0	0	0	0	0	0	0	0	0	0	0	0	0	0	0	0	0	0	0	0	0	0	0	0	0	0	0
Spirochaetes;Spirochaetia;Spirochaetales;Spirochaetaceae;Salinispira;Salinispira pacifica	0	0	0	0	0	0	0	0.0131442	0	0	0	0.0185129	0	0	0	0	0	0	0	0	0	0	0.0202823	0	0	0	0.0249105	0.00737521	0	0	0	0	0	0	0	0	0	0	0	0	0	0	0	0	0	0	0	0	0
Spirochaetes;Spirochaetia;Spirochaetales;Spirochaetaceae;Treponema;Treponema pallidum	0	0	0	0.00238388	0	0	0	0	0	0	0	0	0	0	0	0	0	0	0	0	0	0	0	0.00557048	0	0	0	0	0	0.00341451	0	0	0	0	0	0	0	0	0	0	0	0	0	0	0	0	0	0	0
Synergistetes;Synergistia;Synergistales;Synergistaceae;Cloacibacillus;Cloacibacillus porcorum	0	0	0	0	0	0	0	0	0	0	0	0	0	0	0	0	0	0	0	0	0	0	0	0	0	0	0	0	0	0	0	0	0	0	0	0	0	0	0	0	0	0	0	0	0	0	0	0	0
Thermotogae;Thermotogae;Thermotogales;Thermotogaceae;Thermotoga;Thermotoga sp. RQ2	0	0	0	0	0	0	0	0	0	0	0	0.0306431	0	0	0	0	0	0	0	0	0	0	0	0	0	0	0	0	0	0	0	0	0	0	0	0	0	0	0	0	0	0	0	0	0	0	0	0	0
Verrucomicrobia;Opitutae;Puniceicoccales;Puniceicoccaceae;Coraliomargarita;Coraliomargarita akajimensis	0	0.00484401	0	0	0.0343049	0.00451572	0	0	0	0	0	0	0	0	0	0.0509652	0.0420067	0	0	0	0	0	0	0.0199586	0.00246226	0	0	0.00120478	0.0835623	0	0	0	0	0	0.0730642	0	0.00749389	0	0	0	0.00127796	0	0	0	0	0.100464	0	0.227059	0
other;other-phylum-other;other-phylum-other;other-phylum-other;other-phylum-other;other-phylum-other	0	0.000403668	0.000788644	1.4993e-05	0	0.000197115	0.000821832	5.19534e-05	1.36482e-05	0	0.000102166	6.04997e-05	9.602e-05	6.77167e-05	0.00108988	0.000658087	0.000149757	0	0	0.000284338	0.000424589	0	5.18068e-05	0.000167954	0	6.98324e-05	0.000137627	0	8.86132e-05	0.000140322	6.64162e-05	0.000697207	0.00039984	0	0.000794176	0	0	0	5.63333e-05	0.000167168	0.000319489	7.40357e-05	0.000674006	0.000341103	2.64278e-05	0.000587611	0.00108988	0.000935799	0
[truncated: 92 more columns]
