# Supplementary material for: MetaBinG2: a fast and accurate metagenomic sequence classification system for samples with many unknown organisms
Source: Biol Direct. 2018 Aug 22;13:15. doi: 10.1186/s13062-018-0220-y (PMC6104016; doi:10.1186/s13062-018-0220-y)
Supplement: Supplementary file 4 — Sequence classification results of MetaSUB data from Sacramento. (XLSX 16 kb) [file 13062_2018_220_MOESM4_ESM.xlsx]

## Sheet: Sheet1
sample	Sample_1A	Sample_1B	Sample_1C	Sample_2A	Sample_2B	Sample_2C	Sample_3A	Sample_3B	Sample_3C	Sample_4A	Sample_4B	Sample_4C	Sample_5A	Sample_5B	Sample_5C	Sample_6A	Sample_6B	Sample_6C
Actinobacteria;Acidimicrobiia;Acidimicrobiales;Acidimicrobiaceae;Ilumatobacter;Ilumatobacter coccineus	0.0598956	0.0269862	0	0	0	0	0	0	0	0	0	0	0	0	0	0	0	0
Actinobacteria;Actinobacteria;Actinomycetales;Actinomycetaceae;Actinomyces;Actinomyces radicidentis	0	0.0086293	0	0	0	0	0	0	0	0	0	0	0	0	0	0	0	0
Actinobacteria;Actinobacteria;Bifidobacteriales;Bifidobacteriaceae;Scardovia;Scardovia inopinata	0	0	0	0	0	0	0	0	0	0	0	0	0	0.00297256	0	0	0	0.00988656
Actinobacteria;Actinobacteria;Geodermatophilales;Geodermatophilaceae;Modestobacter;Modestobacter marinus	0.0776921	0.066114	0.0906951	0.101828	0.115708	0.125565	0.0933968	0.0752794	0.109459	0.062457	0.0678905	0.073288	0.0793195	0.0939672	0.0980116	0.115184	0.117471	0.101337
Actinobacteria;Actinobacteria;Kineosporiales;Kineosporiaceae;Kineococcus;Kineococcus radiotolerans	0.00289772	0	0	0	0	0	0	0	0	0	0	0	0	0	0	0	0	0
Actinobacteria;Actinobacteria;Micrococcales;Intrasporangiaceae;Janibacter;Janibacter terrae	0	0.00157705	0	0	0	0	0	0	0	0	0	0	0	0	0	0	0	0
Actinobacteria;Actinobacteria;Micrococcales;Micrococcaceae;Kocuria;Kocuria flava	0	0.0257139	0	0	0	0	0	0	0	0	0	0	0	0	0	0	0	0
Actinobacteria;Actinobacteria;Propionibacteriales;Nocardioidaceae;Pimelobacter;Pimelobacter simplex	0.0706991	0.0565285	0.0577065	0	0	0	0.0172957	0.0139724	0	0.0195201	0.00204828	0	0.0738995	0.0292861	0	0	0	0
Actinobacteria;Thermoleophilia;Solirubrobacterales;Conexibacteraceae;Conexibacter;Conexibacter woesei	0.0337459	0.0253723	0.0772227	0.0646419	0.0848342	0.0988661	0.0919816	0.0454616	0.0346454	0.0558169	0.0585244	0	0.0414612	0.0646372	0.0569448	0.0935819	0.0269594	0
Apicomplexa;Aconoidasida;Haemosporida;Plasmodiidae;Plasmodium;Plasmodium gaboni	0.0118389	0.0122205	0.0192449	0.0154261	0.0192723	0.0218492	0.0254342	0.024293	0.0250247	0.0222792	0.0236932	0.0260272	0.0145265	0.0257291	0.016607	0.0185176	0.0274766	0.0528297
Apicomplexa;Coccidia;Eucoccidiorida;Sarcocystidae;Neospora;Neospora caninum	0.0712826	0.0462323	0.0763373	0.0773217	0.0879628	0.0920024	0.0747382	0.0725458	0.0655051	0.0703482	0.0747471	0.00406969	0.0572013	0.0546821	0.0528522	0.0624202	0.0660282	0.0348517
Apicomplexa;Coccidia;Eucoccidiorida;Sarcocystidae;Toxoplasma;Toxoplasma gondii	0	0	0	0	0.00146964	0.0036155	0.00268214	0.0164112	0	0.00123389	0.0121937	0.0358609	0.03111	0	0	0.0260324	0.0288335	0.0146877
Aquificae;Aquificae;Aquificales;Aquificaceae;Thermocrinis;Thermocrinis albus	0	0	0	0	0	0	0	0	0	0	0	0	0	0	0	0	0	0.00155504
Arthropoda;Insecta;Hymenoptera;Apidae;Bombus;Bombus terrestris	0	0.00768752	0	0	0	0	0	0	0	0	0	0	0	0	0	0	0	0
Ascomycota;Dothideomycetes;Capnodiales;Mycosphaerellaceae;Zymoseptoria;Zymoseptoria tritici	0	0	0.0765869	0.0613912	0	0	0.0675996	0.0158122	0.00325645	0	0.0608267	0	0	0	0	0	0	0
Ascomycota;Saccharomycetes;Saccharomycetales;Dipodascaceae;Yarrowia;Yarrowia lipolytica	0.0562228	0.0787283	0.0792859	0.0596362	0.0977328	0.103111	0.0925706	0.0909818	0.112143	0.0509859	0.0714579	0.051287	0.0800044	0.0876122	0.0887491	0.0846478	0.095856	0.107771
Ascomycota;Sordariomycetes;Sordariales;Chaetomiaceae;Thielavia;Thielavia terrestris	0	0	0	0	0	0.0016509	0	0	0	0	0	0	0	0	0	0	0	0
Bacillariophyta;Coscinodiscophyceae;Thalassiosirales;Thalassiosiraceae;Thalassiosira;Thalassiosira pseudonana	0.0674435	0.0770881	0.0807872	0.0890391	0.0880906	0.0845665	0.0814965	0.107822	0.108041	0.119991	0.0967974	0.0886046	0.0693761	0.0426932	0.0790123	0.0871442	0.105144	0
Bacteroidetes;Bacteroidia;Bacteroidales;Porphyromonadaceae;Porphyromonas;Porphyromonas asaccharolytica	0.0376592	0	0.0413572	0.040717	0.020593	0.0391307	0.0437354	0.025098	0.0218602	0.015048	0.0355923	0.0212806	0.0338556	0	0.0355099	0.015757	0.0153719	0
Bacteroidetes;Cytophagia;Cytophagales;Hymenobacteraceae;Hymenobacter;Hymenobacter sp. APR13	0.00414076	0.0317621	0	0	0	0	0	0	0	0	0	0	0	0	0	0	0	0
Bacteroidetes;Cytophagia;Cytophagales;Hymenobacteraceae;Hymenobacter;Hymenobacter sp. PAMC 26554	0.0548109	0	0	0	0	0	0.0108016	0	0	0	0	0	0.0475396	0	0.0448491	0.0323875	0	0
Bacteroidetes;Flavobacteriia;Flavobacteriales;Crocinitomicaceae;Fluviicola;Fluviicola taffensis	0	0	0	0	0	0	0	0	0	0	0	0	0	0.0797979	0	0	0	0.0704058
Chordata;Actinopteri;Esociformes;Esocidae;Esox;Esox lucius	0	0	0	0	0	0	0	0	0	0	0	0	0	0.0434802	0	0	0	0.0347227
Chordata;Actinopteri;Salmoniformes;Salmonidae;Oncorhynchus;Oncorhynchus kisutch	0	0	0	0	0	0	0	0	0	0	0	0	0	0.0112067	0	0	0	0.0182105
Chordata;Actinopteri;Tetraodontiformes;Tetraodontidae;Takifugu;Takifugu rubripes	0	0	0	0	0	0	0	0	0	0	0	0	0	0	0	0	0	0.0082002
Chordata;Aves;Galliformes;Phasianidae;Gallus;Gallus gallus	0	0	0	0	0	0	0	0	0	0	0	0	0	0.0101409	0	0	0	0.0223816
Chordata;Aves;Passeriformes;Paridae;Parus;Parus major	0	0	0	0	0	0	0	0	0	0	0	0	0	0.115123	0	0	0	0.133132
Chordata;Mammalia;Carnivora;Felidae;Felis;Felis catus	0	0	0	0	0	0	0	0	0	0	0	0	0	0	0	0	0	0.0106129
Chordata;Mammalia;Didelphimorphia;Didelphidae;Monodelphis;Monodelphis domestica	0	0	0.0173574	0.0559698	0.0563779	0.0491219	0.0382553	0.0376994	0.0533018	0.0656029	0.0409121	0.0564658	0	0.0879979	0.0250014	0.0584861	0.0472662	0.0931191
Chordata;Mammalia;Monotremata;Ornithorhynchidae;Ornithorhynchus;Ornithorhynchus anatinus	0	0.0168678	0	0.0363126	0.0315	0.0153827	0.00706568	0.00997984	0.0222224	0.0298432	0.0187785	0.0203771	0	0.0595031	0.0193478	0.0275866	0.0091572	0.0815393
Chordata;Mammalia;Primates;Hominidae;Homo;Homo sapiens	0	0	0	0	0	0	0	0	0	0	0	0	0	0	0	0	0	0.0244342
Chordata;Mammalia;Rodentia;Cricetidae;Microtus;Microtus ochrogaster	0	0	0	0	0	0	0	0	0	0	0	0	0	0.0888232	0	0	0	0.0965082
Chordata;Mammalia;Rodentia;Muridae;Mus;Mus musculus	0	0	0	0	0	0	0	0	0	0	0	0	0	0	0	0	0	0.0114949
Chordata;Mammalia;other-class-Mammalia;other-class-Mammalia;other-class-Mammalia;other-class-Mammalia	0	0	0	0	0	0	0	0	0	0	0	0	0	0	0	0	0	0.00112781
Nematoda;Chromadorea;Rhabditida;Rhabditidae;Caenorhabditis;Caenorhabditis briggsae	0	0.0300687	0	0	0	0	0	0	0	0	0	0	0	0	0	0	0	0
Nematoda;Chromadorea;Rhabditida;Rhabditidae;Caenorhabditis;Caenorhabditis elegans	0	0.0581021	0	0	0	0	0	0	0	0	0	0	0	0	0	0	0	0
Planctomycetes;Phycisphaerae;Phycisphaerales;Phycisphaeraceae;Phycisphaera;Phycisphaera mikurensis	0	0	0	0	0	0	0	0	0	0	0	0	0.0192615	0	0	0	0	0
Platyhelminthes;Trematoda;Strigeidida;Schistosomatidae;Schistosoma;Schistosoma mansoni	0	0	0	0	0.0106714	0	0	0.0106161	0.0178636	0.0222958	0	0.0383527	0	0	0.0593081	0.0155666	0.0105761	0
Proteobacteria;Alphaproteobacteria;Rhodospirillales;Acetobacteraceae;Roseomonas;Roseomonas gilardii	0	0	0	0	0	0	0	0	0	0	0	0	0.00524841	0	0	0	0	0
Proteobacteria;Betaproteobacteria;Burkholderiales;Comamonadaceae;Ramlibacter;Ramlibacter tataouinensis	0.108912	0.104558	0	0	0	0	0	0	0	0	0	0	0.103655	0	0.127509	0	0	0
Proteobacteria;Epsilonproteobacteria;Campylobacterales;Helicobacteraceae;Helicobacter;Helicobacter mustelae	0	0	0	0	0	0	0	0	0	0.00859692	0	0	0	0	0	0	0	0
Proteobacteria;Gammaproteobacteria;Oceanospirillales;Halomonadaceae;Halomonas;Halomonas campaniensis	0	0	0	0	0	0	0	0	0	0	0	0.202381	0	0	0	0	0	0
Proteobacteria;Gammaproteobacteria;Xanthomonadales;Rhodanobacteraceae;Dokdonella;Dokdonella koreensis	0.116189	0.106409	0	0	0	0	0	0	0	0	0	0	0.110588	0	0	0	0	0
Streptophyta;Liliopsida;Arecales;Arecaceae;Elaeis;Elaeis guineensis	0	0.0117762	0.0667315	0.066529	0.0674204	0.0624264	0.0536587	0.0743613	0.0714648	0.0794889	0.0719267	0.070217	0.00302914	0	0.0514974	0.0646719	0.0860525	0
Streptophyta;Liliopsida;Asparagales;Asparagaceae;Asparagus;Asparagus officinalis	0.0517473	0	0.0806995	0.0821939	0.0771842	0.0741712	0.074296	0.091334	0.0846688	0.0822843	0.0900939	0.074446	0.0293813	0	0.0577351	0.0696345	0.0887754	0
Streptophyta;Liliopsida;Poales;Poaceae;Setaria;Setaria italica	0.0933155	0.0970712	0.129899	0.138909	0.135875	0.127313	0.124	0.153954	0.144979	0.156462	0.153241	0.134248	0.101498	0	0.109146	0.128596	0.144578	0
Streptophyta;Liliopsida;Poales;Poaceae;Sorghum;Sorghum bicolor	0	0	0	0	0	0	0	0.00279872	0.00123055	0.0013736	0	0	0	0	0	0	0.0011021	0
Streptophyta;Liliopsida;Poales;Poaceae;Zea;Zea mays	0	0	0	0	0	0	0	0.00156411	0	0.00342819	0	0	0	0	0	0	0.00137641	0
Streptophyta;Liliopsida;Zingiberales;Musaceae;Musa;Musa acuminata	0.08037	0.083235	0.105965	0.110063	0.105278	0.101154	0.100971	0.126044	0.117564	0.12094	0.120993	0.103007	0.0989577	0	0.0777394	0.0996489	0.121779	0
Tenericutes;Mollicutes;Mycoplasmatales;Mycoplasmataceae;Mycoplasma;Mycoplasma dispar	0	0.0262556	0	0	0	0	0	0	0	0	0	0	0	0	0	0	0	0
Tenericutes;Mollicutes;Mycoplasmatales;Mycoplasmataceae;Mycoplasma;Mycoplasma wenyonii	0	0	0	0	0	0	0	0.002897	0.00492771	0.0110988	0	0	0	0	0	0	0.00526185	0
Verrucomicrobia;Verrucomicrobiae;Verrucomicrobiales;Verrucomicrobiaceae;Verrucomicrobium;Verrucomicrobium spinosum	0	0	0	0	0	0	0	0	0	0	0	0	0	0.101566	0	0	0	0.0708095
other;other-phylum-other;other-phylum-other;other-phylum-other;other-phylum-other;other-phylum-other	0.00113747	0.0010172	0.000123981	2.09559e-05	3.01918e-05	7.40141e-05	2.00548e-05	0.00107395	0.00184168	0.000904585	0.000283002	8.81273e-05	8.63503e-05	0.000782069	0.00018035	0.000136867	0.000934397	0.000382741
